# Supplementary material for: Body position and motor imagery strategy effects on imagining gait in healthy adults: Results from a cross-sectional study
Source: PLoS One. 2018 Mar 15;13(3):e0191513. doi: 10.1371/journal.pone.0191513 (PMC5854233; doi:10.1371/journal.pone.0191513)
Supplement: S1 File — (XLSX) [file pone.0191513.s006.xlsx]

## Sheet: OBI_DataBase_Width_Excel
STRATE	STRATE_Old	Age	SEX	MEDOCS	POIDS	TAILLE	IMC	TUG1	TUG2	ACT2_EGOCENTRIC	YEUX2	TUG3	ACT3_EGOCENTRIC	YEUX3	TUG4	ACT4_EGOCENTRIC	YEUX4	DeltaTUG_Assis	DeltaTUG_Debout	DeltaTUG_Allongé
1	0	23	1	1	70	160	27.34	8.21	8.96	1	0	8.56	1	0	9.06	1	0	-8.73617	-4.17412	-9.84366
1	0	25	2	0	76	174	25.1	10.21	10.76	0	0	11.68	0	0	12.5	0	0	-5.24559	-13.4308	-20.1673
1	0	25	2	0	70	174	23.12	8.2	9.29	0	0	9.73	0	0	14.02	0	0	-12.4643	-17.0664	-52.3852
1	0	25	2	0	62	172	20.96	6.73	4.34	0	0	5.1	0	0	5.26	0	0	43.1798	27.5571	24.5204
1	0	25	2	0	70	184	20.68	8.53	5.29	0	0	5	0	0	5.14	0	0	46.8886	52.1803	49.5977
1	0	24	1	1	63	156	25.89	8.61	7.89	0	1	4.9	0	1	10.39	0	1	8.72727	54.9223	-18.7368
1	0	21	1	1	55	167	19.72	9.73	8.7	0	1	12.43	0	1	14.28	0	1	11.1774	-24.3682	-37.9009
1	0	24	1	0	62	168	21.97	8.73	6.31	1	1	6.59	1	1	7.61	1	1	32.1809	27.9373	13.7087
1	0	25	1	1	61	169	21.36	10.34	7.89	0	1	10.36	0	1	10.18	0	1	26.8788	-0.193237	1.55945
1	0	26	1	0	63	172	21.3	8.09	6.96	1	1	6.81	1	1	7.86	0	1	15.0166	17.1812	2.88401
1	0	22	1	1	46	160	17.97	8.75	9.61	1	1	9.95	1	1	10.86	1	1	-9.36819	-12.8342	-21.5196
1	0	22	1	1	63	165	23.14	9.06	9	0	1	8.43	0	1	10.06	0	1	0.664452	7.20412	-10.4603
1	0	38	1	1	50	161	19.29	9.36	4.17	1	1	3.45	0	1	3.64	0	1	76.7184	92.2717	88
1	0	23	1	2	88	160	34.38	8.36	6.29	1	1	6.4	1	1	7.82	0	1	28.2594	26.5583	6.67491
1	0	20	1	0	60	170	20.76	6.72	3.8	0	1	4.37	0	1	3.8	0	1	55.5133	42.3805	55.5133
1	0	26	2	0	68	170	23.53	7.4	5.09	1	1	5.54	1	1	5.58	0	1	36.9896	28.7481	28.0431
1	0	23	2	0	52	167	18.65	8.78	5.95	1	1	4.86	1	1	6.4	1	1	38.425	57.478	31.357
1	0	25	1	4	60	168	21.26	9.28	8.95	1	1	9.04	1	1	10.07	0	1	3.62041	2.62009	-8.16537
1	0	58	1	1	52	156	21.37	7.67	4.02	1	1	4.34	1	1	4.7	1	1	62.4465	55.4538	48.0194
1	0	37	2	0	69	178	21.78	11.14	8.1	0	1	7.93	0	1	8.2	0	1	31.6008	33.6654	30.4033
1	0	27	1	1	59	168	20.9	8.58	6.58	0	1	8.07	0	1	8.15	1	1	26.3852	6.12613	5.14047
1	0	24	1	2	57	167	20.44	9.24	8.68	0	1	9.9	0	1	11.72	0	1	6.25	-6.89655	-23.6641
1	0	24	1	0	83	175	27.1	10.42	7.89	0	1	8.12	0	1	9.56	0	1	27.6352	24.8112	8.60861
1	0	39	2	0	71	178	22.41	9.36	6.26	0	1	7.58	1	1	7.78	1	1	39.6927	21.0153	18.4364
1	0	23	2	1	88	195	23.14	7.4	5.98	1	1	5.39	1	1	5.64	0	1	21.2257	31.4308	26.9939
1	0	24	2	0	80	187	22.88	5.7	3.75	1	1	3.65	1	1	5.07	1	1	41.2698	43.8503	11.6992
1	0	23	2	0	84	185	24.54	7.32	5.29	0	1	5	0	1	7.68	0	1	32.1967	37.6623	-4.8
1	0	26	2	0	90	183	26.87	7.63	6.29	1	1	6.26	1	1	7.86	0	1	19.2529	19.7264	-2.96966
1	0	27	1	0	53	162	20.2	10.93	11.51	1	1	7.32	1	1	10.32	1	1	-5.16934	39.5616	5.74118
1	0	25	2	0	66	171	22.57	11.28	10	0	1	11.48	0	1	12.72	0	1	12.0301	-1.75747	-12
2	1	70	2	6	75	167	26.89	8.4	4.8	1	0	7.5	1	0	4.26	1	0	54.5455	11.3208	65.4028
2	1	81	1	6	62	155	25.81	11.28	15.45	1	0	16.28	1	0	17.23	1	0	-31.2009	-36.2845	-41.7397
2	1	79	2	2	66	178	20.83	9.76	10.53	1	0	9.15	1	0	11.98	1	0	-7.58995	6.45161	-20.4232
2	1	77	2	1	75	177	23.94	8.01	6.4	0	0	6.84	0	0	8.04	0	0	22.3456	15.7576	-0.373832
2	1	78	2	3	80	170	27.68	12.65	12.23	1	0	12.31	1	0	14.62	1	0	3.37621	2.72436	-14.4481
2	1	70	2	1	65	157	26.37	8.15	8.54	1	0	8.04	1	0	9.5	1	0	-4.67346	1.35886	-15.2975
2	1	77	1	3	62	153	26.49	12.14	11.23	1	1	13.65	1	1	14.36	1	1	7.78776	-11.71	-16.7547
2	1	84	2	0	70	170	24.22	9.43	10.42	0	1	13.68	0	1	16.92	0	1	-9.97481	-36.7806	-56.8501
2	1	72	2	1	70	161	27.01	10.26	9.07	0	1	8.65	0	1	10.37	0	1	12.3125	17.028	-1.06641
2	1	70	2	0	74	176	23.89	10.58	9.59	1	1	10.87	1	1	12.34	1	1	9.81656	-2.70396	-15.3578
2	1	76	1	2	69	152	29.86	13.42	8.8	1	1	8.34	1	1	7.92	1	1	41.5842	46.6912	51.5464
2	1	78	1	2	58	154	24.46	10.92	9.23	1	1	9.8	1	1	16.36	1	1	16.7742	10.8108	-39.8827
2	1	87	2	4	81	171	27.7	8.73	5.04	1	1	6.01	1	1	5.64	1	1	53.5948	36.9064	43.0063
2	1	70	2	6	77	171	26.33	8.32	6.45	1	1	6.43	1	1	7.17	1	1	25.3216	25.6271	14.8483
2	1	75	2	1	76	170	26.3	9	7.31	1	1	8.86	1	1	11.2	1	1	20.7235	1.56775	-21.7822
2	1	73	1	3	61	158	24.44	7.64	7.67	1	1	7.23	1	1	8.72	1	1	-0.391901	5.51446	-13.2029
2	1	77	2	2	55	162	20.96	8.59	6.28	1	1	6.4	1	1	6.45	1	1	31.0693	29.2195	28.4574
2	1	75	1	2	44	154	18.55	7.29	5.86	1	1	5.9	1	1	6.48	1	1	21.749	21.0766	11.7647
2	1	74	2	2	62	161	23.92	9.76	6.78	1	1	6.75	1	1	7.68	1	1	36.0339	36.4627	23.8532
2	1	76	1	3	84	160	32.81	10.46	7.61	1	1	9.43	1	1	10.72	1	1	31.544	10.357	-2.45515
2	1	71	2	2	68	178	21.46	8.36	6.42	1	1	7.07	1	1	7.15	1	1	26.2517	16.7207	15.6028
2	1	76	1	3	56	158	22.43	10.26	8.75	1	1	7.54	1	1	11.1	1	1	15.8864	30.5618	-7.86517
2	1	76	1	0	60	153	25.63	10.17	6.42	0	1	7	0	1	5.31	1	1	45.208	36.9249	62.7907
2	1	70	2	1	68	173	22.72	8.32	8	1	1	7.84	1	1	8.45	1	1	3.92157	5.94059	-1.55039
2	1	71	1	0	63	164	23.42	7.81	5.2	1	1	5.53	1	1	7.29	1	1	40.123	34.1829	6.88742
2	1	71	1	0	51	162	19.43	9.5	7.54	1	1	7.68	1	1	7.95	1	1	23.0047	21.1874	17.765
2	1	71	2	0	64	168	22.68	6.59	5.51	1	1	6.96	1	1	6.5	1	1	17.8512	-5.46125	1.3751
2	1	71	2	2	96	192	26.04	14.2	13.39	1	1	12.75	1	1	13.28	1	1	5.87169	10.7607	6.69578
2	1	73	1	3	74	166	26.85	9.68	9.8	1	1	6.89	1	1	7.53	1	1	-1.23203	33.6753	24.9855
2	1	81	2	4	82	178	25.88	7.7	6.46	1	1	6.23	1	1	7.01	1	1	17.5141	21.1055	9.38137
